# Supplementary material for: Open source data logger for low-cost environmental monitoring
Source: Biodivers Data J. 2014 Feb 11;(2):e1059. doi: 10.3897/BDJ.2.e1059 (PMC4030251; doi:10.3897/BDJ.2.e1059)
Supplement: Supplementary material 2 — Example Arduino struct header file generated by the 'Get Code' functionality [file biodiversity_data_journal-2-e1059-s002.h]

#ifndef Pond_Monitor_struct_h
#define Pond_Monitor_struct_h
typedef struct {
  double field_temp;
  double field_humidity;
  long field_light;
} Pond_MonitorPost_t;
#endif
#define DRUPAL_API_KEY_POND_MONITOR "$1$afQENATJ$x2NzfQj42RarPgGuSznp4."
#define DRUPAL_SITE_POND_MONITOR "127.0.0.1"
#define DRUPAL_URI_POND_MONITOR "/~edwab/scratchpads-2.0/"
